# Supplementary material for: Kinetic Basis of the Bifunctionality of SsoII DNA Methyltransferase
Source: Molecules. 2018 May 16;23(5):1192. doi: 10.3390/molecules23051192 (PMC6100179; doi:10.3390/molecules23051192)
Supplement: Supplementary file 1 [file molecules-23-01192-s001.zip]

Archive with 1 entries (1 files):
- molecules-295714-SI.pdf
